# Supplementary material for: Reliability and Validity of the Beijing Version of the Montreal Cognitive Assessment in the Evaluation of Cognitive Function of Adult Patients with OSAHS
Source: PLoS One. 2015 Jul 24;10(7):e0132361. doi: 10.1371/journal.pone.0132361 (PMC4514887; doi:10.1371/journal.pone.0132361)
Supplement: S1 File — (XLS) [file pone.0132361.s001.xls]

## Sheet: Sheet1
Name	Sex	Age	Edu	BMI	MoCA-BJ	Trail making	Cube copy	Clock drawing	Llion	Ox	Camel	Forward	Backward	Finger tapping	Calculation	Repeat1	Repeat2	Verb fluency	Abstract1	Abstract2	Abstract	Face	Velevt	Church	Flower	Red	Memory	Oritation	Visuospatial	Executive	Attention	Language	Memory	Oritation	SUM	SUM+1	AHI	LSO2	ASO2	CT90		MMSE	Time	Place	Immediate memory	Attention	Memory recall	Naming1	Naming2
N1	female	34	9	19.5312	MoCA-BJ	0	1	2	1	0	1	1	1	1	3	1	0	1	1	0	1	0	0	1	0	0	1	6	3	2	6	3	1	6	21	22	2.1	0.93	0.97	0		MMSE	5	5	3	5	2	1	1
N2	male	55	12	23.7649	MoCA-BJ	0	0	3	1	1	1	1	1	0	3	0	0	1	1	1	2	0	0	0	1	1	2	6	3	3	5	3	2	6	22	23	4.4	0.89	0.94	0.0001		MMSE	5	5	3	4	3	1	1
N3	female	43	9	20.9644	MoCA-BJ	0	0	2	1	0	1	1	1	1	3	0	1	1	0	1	1	1	0	1	1	0	3	6	2	2	6	3	3	6	22	23	2.9	0.91	0.952	0		MMSE	5	5	3	4	2	1	1
N4	male	44	9	24.1672	MoCA-BJ	1	1	3	1	1	1	1	1	1	3	0	0	0	0	0	1	0	1	0	0	1	2	5	4	2	5	3	2	5	21	23	1.8	0.91	0.97	0		MMSE	4	5	3	5	3	1	1
N5	female	39	9	21.0938	MoCA-BJ	1	0	2	1	0	1	1	1	0	3	0	0	1	1	0	1	1	1	1	1	1	5	6	2	3	5	2	5	6	23	24	3.24	0.9	0.95	0		MMSE	5	5	3	5	3	1	1
N6	male	46	9	24.2188	MoCA-BJ	0	0	3	1	0	1	1	1	1	3	0	0	1	0	1	1	1	0	0	1	1	3	5	3	2	6	2	3	5	21	22	4.9	0.91	0.95	0		MMSE	4	5	3	5	1	1	1
N7	male	53	12	24.0055	MoCA-BJ	1	1	2	1	0	1	1	1	0	3	1	1	1	1	0	1	0	0	0	1	1	2	6	3	3	5	4	2	6	23	24	2	0.95	0.98	0		MMSE	5	5	3	4	2	1	1
N8	female	42	16	20.4294	MoCA-BJ	1	1	3	1	1	1	1	1	0	3	1	1	1	1	0	1	0	1	0	0	1	2	6	4	3	5	5	2	6	25	25	3.3	0.9	0.95	0		MMSE	5	5	3	5	3	1	1
N9	male	39	9	22.0932	MoCA-BJ	1	1	3	1	1	1	1	1	0	3	0	0	1	1	0	1	1	0	1	0	1	3	6	4	3	5	3	3	6	24	26	0.3	0.95	0.967	0		MMSE	5	5	3	4	3	1	1
N10	female	51	9	18.662	MoCA-BJ	1	1	2	1	0	1	1	1	1	3	0	1	1	0	1	1	1	0	1	1	1	4	6	3	3	6	3	4	6	25	26	4	0.9	0.96	0		MMSE	5	5	3	5	3	1	1
N11	female	25	16	20.1956	MoCA-BJ	1	1	3	1	1	1	1	1	1	2	0	1	1	1	1	2	0	1	1	0	1	3	5	4	4	5	4	3	6	26	26	3.7	0.9	0.94	0		MMSE	5	5	3	3	3	1	1
N12	male	27	16	24.0882	MoCA-BJ	1	1	3	1	1	1	1	1	1	3	0	1	1	1	1	2	0	1	1	1	1	4	6	4	4	6	4	2	6	26	26	1.4	0.9	0.94	0		MMSE	5	5	3	5	3	1	1
N13	male	45	12	23.4375	MoCA-BJ	1	0	3	1	1	1	1	1	1	3	1	1	1	1	1	2	0	0	1	0	1	2	6	3	4	6	5	2	6	26	27	3	0.91	0.94	0		MMSE	5	5	3	4	2	1	1
N14	female	25	16	17.7462	MoCA-BJ	1	0	3	1	1	1	1	1	1	3	0	1	1	1	0	1	1	1	1	1	1	5	6	3	3	6	4	5	6	27	27	3.5	0.92	0.96	0		MMSE	5	5	3	5	3	1	1
N15	male	23	16	22.8329	MoCA-BJ	1	1	3	1	1	1	1	1	1	3	0	0	1	1	1	2	0	1	1	1	1	4	6	4	4	6	3	4	6	27	27	0.4	0.95	0.97	0		MMSE	5	5	3	5	3	1	1
N16	male	35	16	21.6441	MoCA-BJ	1	1	3	1	1	1	1	1	1	2	1	1	1	1	1	2	0	1	1	0	1	3	6	4	4	5	5	3	6	27	27	2.6	0.92	0.97	0		MMSE	5	5	3	3	3	1	1
N17	female	22	16	20.5761	MoCA-BJ	1	1	2	1	0	1	1	1	1	3	1	1	1	1	1	2	0	1	1	1	1	4	6	3	4	6	4	4	6	27	27	2.7	0.9	0.94	0		MMSE	5	5	3	5	3	1	1
N18	male	40	16	25.9516	MoCA-BJ	1	1	3	1	1	1	1	1	1	3	0	1	1	1	1	2	0	1	0	1	1	3	6	4	4	6	4	3	6	27	27	4.8	0.9	0.94	0		MMSE	5	5	3	4	3	1	1
N19	male	30	16	20.3125	MoCA-BJ	1	1	3	1	1	1	1	1	1	3	0	1	1	1	1	2	0	1	1	1	1	4	6	4	4	6	4	4	6	28	28	1.4	0.92	0.95	0		MMSE	5	5	3	5	2	1	1
N20	female	24	16	23.3067	MoCA-BJ	1	1	3	1	1	1	1	0	1	3	1	1	1	1	1	2	0	1	1	1	1	4	6	4	4	5	5	4	6	28	28	4.1	0.91	0.95	0		MMSE	5	5	3	5	3	1	1
N21	female	49	12	24.6548	MoCA-BJ	0	1	2	1	0	1	1	1	1	3	1	1	1	0	1	1	1	1	1	1	1	5	6	3	3	6	4	5	5	26	27	2.7	0.95	0.965	0		MMSE	5	5	3	5	2	1	1
N22	female	28	12	20.7612	MoCA-BJ	1	0	3	1	1	1	1	1	1	3	0	1	1	1	1	2	1	1	0	1	1	4	6	3	4	6	4	4	6	27	28	2.7	0.91	0.94	0		MMSE	5	5	3	4	3	1	1
N23	male	26	16	19.721	MoCA-BJ	1	1	3	1	1	1	1	1	1	3	1	1	1	1	1	2	1	1	1	1	1	5	6	4	4	6	5	5	6	30	30	3.7	0.89	0.95	0.0002		MMSE	5	5	3	4	3	1	1
N24	male	27	12	25.2493	MoCA-BJ	1	1	3	1	1	1	1	1	1	3	0	1	1	1	1	2	1	1	1	1	1	5	6	4	4	6	4	5	6	29	29	1.4	0.9	0.97	0.0001		MMSE	5	5	3	5	2	1	1
N25	male	37	12	20.5499	MoCA-BJ	1	1	3	1	1	1	1	1	1	3	0	1	1	1	1	2	0	1	1	1	1	4	6	4	4	6	4	4	6	28	29	3.4	0.91	0.96	0		MMSE	5	5	3	5	2	1	1
N26	male	26	16	23.6713	MoCA-BJ	1	1	3	1	1	1	1	1	1	3	1	1	1	1	1	2	1	1	1	0	1	4	6	4	4	6	5	4	6	29	29	3.8	0.9	0.96	0		MMSE	5	5	3	5	3	1	1
N27	male	26	16	20.4467	MoCA-BJ	1	1	3	1	1	1	1	1	1	3	0	1	1	1	1	2	1	1	1	1	1	5	6	4	4	6	4	5	6	29	29	2.1	0.93	0.95	0		MMSE	5	5	3	5	3	1	1
N28	male	22	16	21.9671	MoCA-BJ	1	1	3	1	1	1	1	1	1	3	1	1	1	1	1	2	0	1	1	1	1	4	6	4	4	6	5	4	6	29	29	4	0.9	0.91	0.0001		MMSE	5	5	2	5	3	1	1
N29	male	29	12	22.6627	MoCA-BJ	1	1	3	1	1	1	1	1	1	3	0	1	1	1	1	2	0	1	1	1	1	4	6	4	4	6	4	4	6	28	28	3.3	0.94	0.96	0		MMSE	5	5	3	4	3	1	1
N30	male	23	16	18.7755	MoCA-BJ	1	1	3	1	1	1	1	1	1	3	0	1	1	0	1	1	1	1	1	1	1	5	6	4	3	6	4	5	6	28	28	4.2	0.93	0.95	0		MMSE	5	5	3	5	3	1	1
N31	female	39	12	22.2656	MoCA-BJ	1	1	3	1	1	1	1	1	1	3	0	0	1	1	1	2	1	1	1	1	1	5	6	4	4	6	3	5	6	28	29	0.9	0.94	0.96	0		MMSE	5	5	3	5	2	1	1
N32	male	35	12	20.7612	MoCA-BJ	1	1	3	1	1	1	1	1	1	3	0	1	1	1	1	2	0	1	1	1	1	4	6	4	4	6	4	4	6	28	29	2.7	0.9	0.96	0		MMSE	5	5	3	5	3	1	1
N33	male	26	16	21.4533	MoCA-BJ	1	1	3	1	1	1	1	1	1	3	1	1	1	1	1	2	0	1	1	1	1	4	6	4	4	6	5	4	6	29	29	3.3	0.9	0.94	0		MMSE	5	5	3	4	3	1	1
N34	female	24	16	20.3125	MoCA-BJ	1	1	3	1	1	1	1	1	0	3	1	1	1	1	1	2	1	1	1	1	1	5	6	4	4	5	5	5	6	29	29	1.7	0.9	0.97	0		MMSE	5	5	3	5	3	1	1
N35	male	28	16	24.7252	MoCA-BJ	1	1	3	1	1	1	1	1	1	3	1	1	1	1	1	2	1	1	1	1	1	5	6	4	4	6	5	5	6	30	30	0.4	0.93	0.96	0		MMSE	5	5	3	5	3	1	1
N36	male	42	9	23.3844	MoCA-BJ	1	1	3	1	1	1	1	1	1	3	1	1	1	1	1	2	0	1	1	1	1	4	6	4	4	6	5	4	6	29	30	4	0.93	0.96	0		MMSE	5	5	3	5	3	1	1
N37	female	45	9	20.8117	MoCA-BJ	1	1	3	1	1	1	1	1	1	3	1	1	1	1	1	2	1	1	1	1	1	5	6	4	4	6	5	5	6	30	30	4.6	0.91	0.965	0		MMSE	5	5	3	5	3	1	1
N38	female	23	16	20.2395	MoCA-BJ	1	1	3	1	1	1	1	1	1	3	1	1	1	1	1	2	1	1	1	1	1	5	6	4	4	6	5	5	6	30	30	3.4	0.91	0.97	0		MMSE	5	5	3	5	3	1	1
N39	male	50	12	24.7676	MoCA-BJ	1	1	3	1	1	1	1	1	1	3	1	1	1	1	1	1	1	0	1	1	1	4	6	4	4	6	5	4	6	29	30	2.9	0.92	0.97	0		MMSE	5	5	3	5	3	1	1
N40	female	34	16	20.5761	MoCA-BJ	1	1	3	1	1	1	1	1	1	3	1	1	1	1	1	2	1	1	1	1	1	5	6	4	4	6	5	5	6	30	30	0.4	0.91	0.962	0		MMSE	5	5	3	4	3	1	1
N41	male	49	16	26	MoCA-BJ	0	0	2	1	1	1	1	1	1	3	0	0	1	0	0	0	0	1	1	0	1	3	6	2	1	6	3	3	6	21	21	1.5	0.92	0.97	0		MMSE	5	5	3	5	0	1	1
N42	male	55	12	20.76	MoCA-BJ	0	0	3	1	1	1	1	1	1	1	1	1	1	0	0	0	0	0	0	0	0	0	6	3	1	4	5	0	6	19	20	1.8	0.83	0.98	0		MMSE	5	5	3	1	2	1	1
N43	female	34	16	26.84	MoCA-BJ	1	1	1	1	0	1	1	0	1	3	0	1	1	1	0	1	0	0	1	1	1	3	6	2	3	4	3	3	6	21	22	0.2	0.93	0.972	0		MMSE	5	5	3	5	3	1	1
N44	male	48	12	27.7	MoCA-BJ	0	1	3	0	1	1	1	1	1	2	1	1	1	0	0	0	0	0	0	0	1	1	6	4	1	5	4	1	6	21	22	0.56	0.69	0.95	0.099		MMSE	5	5	3	3	3	1	1
N45	female	51	9	27.31	MoCA-BJ	1	0	2	1	1	1	1	1	1	3	0	0	1	0	0	0	0	0	1	1	0	2	6	2	2	6	3	2	6	21	22	4.4	0.9	0.96	0		MMSE	5	5	3	5	3	1	1
N46	female	37	9	24.22	MoCA-BJ	0	0	1	1	1	1	1	1	1	3	0	0	1	0	0	0	1	1	0	1	1	4	6	1	1	6	3	4	6	21	23	1.1	0.94	0.975	0		MMSE	5	5	3	5	3	1	1
N47	female	32	9	25.81	MoCA-BJ	0	0	2	1	1	1	1	1	1	2	0	1	1	0	0	0	0	1	1	1	1	4	6	2	1	5	4	4	6	22	23	1.7	0.96	0.99	0		MMSE	5	5	3	3	2	1	1
N48	female	23	12	18.59	MoCA-BJ	0	1	3	1	1	1	1	1	1	3	0	1	1	1	0	1	0	0	0	1	1	2	5	4	2	6	4	2	5	23	24	2.4	0.94	0.971	0		MMSE	4	5	3	5	2	1	1
N49	male	47	9	25.7	MoCA-BJ	0	0	2	1	1	1	1	1	1	2	0	1	1	1	0	1	1	1	0	1	1	4	6	2	2	5	4	4	6	23	24	0.6	0.95	0.97	0		MMSE	5	5	3	3	2	1	1
N50	female	21	12	17.58	MoCA-BJ	1	0	3	1	0	1	1	1	1	3	1	1	1	0	0	0	0	1	0	1	1	3	6	3	2	6	4	3	6	24	25	0.8	0.93	0.98	0		MMSE	5	5	3	5	3	1	1
N51	male	39	16	22.4	MoCA-BJ	1	1	3	1	0	1	1	1	1	3	0	0	1	1	1	2	0	1	0	1	1	3	6	4	4	6	2	3	6	25	25	1.6	0.9	0.97	0		MMSE	5	5	3	4	3	1	1
N52	male	43	16	22.3	MoCA-BJ	1	0	3	1	0	1	1	1	1	3	1	1	1	0	0	0	1	0	1	1	1	4	6	3	2	6	4	4	6	25	25	2.3	0.9	0.94	0		MMSE	5	5	3	4	1	1	1
N53	female	21	16	22.06	MoCA-BJ	1	1	3	1	1	1	1	1	1	3	1	1	1	1	0	1	0	0	1	0	0	1	6	4	3	6	5	1	6	25	25	2.5	0.93	0.957	0		MMSE	5	5	3	5	3	1	1
N54	female	48	16	21.5	MoCA-BJ	1	1	2	0	0	0	1	1	1	3	0	1	1	1	1	2	1	1	1	1	1	5	6	3	4	6	1	5	6	25	25	3.6	0.91	0.96	0		MMSE	5	5	3	5	2	1	1
N55	male	30	16	23.6	MoCA-BJ	1	1	2	1	1	1	1	0	1	3	1	1	1	1	1	2	0	0	1	0	1	2	6	3	4	5	5	2	6	25	25	3.9	0.91	0.958	0		MMSE	5	5	3	5	3	1	1
N56	female	39	16	23.03	MoCA-BJ	1	1	2	1	1	1	1	0	1	3	0	0	1	1	0	1	1	1	1	1	1	5	6	3	3	5	3	5	6	25	25	4.1	0.92	0.964	0		MMSE	5	5	3	4	2	1	1
N57	female	28	16	23.59	MoCA-BJ	0	1	3	1	1	1	1	1	1	3	1	0	1	1	1	2	0	1	1	1	1	4	6	4	3	6	3	4	6	26	26	1.7	0.94	0.97	0		MMSE	5	5	3	5	3	1	1
N58	female	31	16	28.28	MoCA-BJ	1	1	3	1	1	0	1	1	1	3	0	1	1	1	1	2	0	1	0	0	1	2	6	4	4	5	3	2	6	24	26	1.9	0.93	0.97	0		MMSE	5	5	3	5	3	1	1
N59	male	55	9	22.14	MoCA-BJ	1	1	3	1	1	1	1	1	1	3	1	0	1	0	0	0	1	0	0	0	0	2	6	4	2	6	4	2	6	24	25	2	0.93	0.963	0		MMSE	5	5	3	5	3	1	1
N60	female	22	16	17.85	MoCA-BJ	1	1	3	1	0	1	1	1	0	3	0	0	1	1	0	1	1	1	1	0	1	4	6	4	3	5	2	4	6	24	24	2.1	0.89	0.93	0		MMSE	5	5	3	5	2	1	1
N61	female	33	16	23.44	MoCA-BJ	1	1	3	1	1	1	1	1	1	3	0	1	1	1	0	1	0	0	1	0	1	2	6	4	3	6	4	2	6	25	26	2.1	0.88	0.96	0.001		MMSE	5	5	3	5	3	1	1
N62	male	19	12	21.97	MoCA-BJ	1	1	3	1	1	1	1	0	1	1	1	1	1	1	0	1	0	0	1	1	1	3	6	4	3	3	5	3	6	24	25	3.2	0.9	0.94	0		MMSE	5	5	3	1	3	1	1
N63	male	20	16	20.76	MoCA-BJ	1	1	3	1	1	1	1	1	1	3	1	0	1	1	0	1	0	0	1	1	1	3	6	4	3	6	4	3	6	26	26	3.5	0.88	0.935	0		MMSE	5	5	3	5	3	1	1
N64	male	22	16	21.89	MoCA-BJ	1	1	3	1	1	1	1	1	1	3	0	1	1	1	1	2	1	1	0	1	0	3	6	4	4	6	4	3	6	27	27	0.5	0.94	0.965	0		MMSE	5	5	3	5	3	1	1
N65	male	29	16	16.56	MoCA-BJ	1	1	3	1	1	1	1	1	1	3	0	1	1	1	1	2	0	1	0	1	1	3	6	4	4	6	4	3	6	27	27	3.2	0.94	0.98	0		MMSE	5	5	3	4	3	1	1
N66	male	26	16	26.1	MoCA-BJ	1	1	3	1	1	1	1	1	1	3	0	1	1	1	1	2	0	1	0	1	1	3	6	4	4	6	4	3	6	27	27	3.5	0.89	0.97	0		MMSE	5	5	3	4	2	1	1
N67	male	42	16	25.7	MoCA-BJ	1	1	2	1	1	1	1	1	1	3	0	1	1	1	1	2	1	1	1	0	1	4	6	3	4	6	4	4	6	27	27	3.8	0.92	0.96	0		MMSE	5	5	3	5	3	1	1
N68	male	44	16	29.6	MoCA-BJ	1	0	3	1	1	1	1	0	1	3	1	1	1	1	1	2	0	1	1	1	1	4	6	3	4	5	5	4	6	27	27	4	0.84	0.95	0.002		MMSE	5	5	3	5	3	1	1
N69	male	27	16	27.25	MoCA-BJ	1	1	3	1	1	1	1	1	1	3	1	1	1	1	1	2	0	1	0	0	1	2	6	4	4	6	5	2	6	27	27	4.3	0.81	0.98	0.001		MMSE	5	5	3	4	2	1	1
N70	female	33	16	25.22	MoCA-BJ	1	1	3	1	0	1	1	1	1	3	1	1	1	0	0	0	1	1	1	1	1	5	6	4	2	6	4	5	6	27	27	4.9	0.91	0.961	0		MMSE	5	5	3	5	3	1	1
N71	female	22	16	19.6	MoCA-BJ	1	1	3	1	0	1	1	1	1	3	1	1	1	1	1	2	1	0	1	1	1	4	5	4	4	6	4	4	5	27	27	4.9	0.85	0.95	0.002		MMSE	4	5	3	5	3	1	1
N72	female	29	16	20	MoCA-BJ	1	1	3	1	1	1	1	1	1	3	0	1	1	1	1	2	1	1	1	0	1	4	6	4	4	6	4	4	6	28	28	1.2	0.88	0.916	0.031		MMSE	5	5	3	5	2	1	1
N73	male	34	16	21.6	MoCA-BJ	1	1	3	1	0	1	1	1	1	3	1	1	1	1	1	2	0	1	1	1	1	4	6	4	4	6	4	4	6	28	28	1.3	0.93	0.98	0		MMSE	5	5	3	5	3	1	1
N74	male	26	16	18.37	MoCA-BJ	1	1	3	1	1	1	1	1	1	3	1	1	1	1	1	2	0	1	0	1	1	3	6	4	4	6	5	3	6	28	28	1.4	0.88	0.95	0		MMSE	5	5	3	5	3	1	1
N75	male	27	6	27.3	MoCA-BJ	0	0	3	1	0	1	1	1	1	3	1	1	1	1	0	1	1	1	1	1	1	5	6	3	2	6	4	5	6	26	27	1.8	0.94	0.98	0		MMSE	5	5	3	5	3	1	1
N76	female	26	16	20.2	MoCA-BJ	1	1	3	0	1	1	1	1	1	3	0	1	1	1	1	2	1	1	1	1	1	5	6	4	4	6	3	5	6	28	28	1.9	0.92	0.977	0		MMSE	5	5	3	5	3	1	1
N77	male	33	16	20.86	MoCA-BJ	0	1	2	1	1	1	1	1	1	3	1	1	1	1	1	2	1	1	1	1	1	5	5	3	3	6	5	5	5	27	28	3.8	0.9	0.945	0		MMSE	4	5	3	5	3	1	1
N78	female	18	12	21	MoCA-BJ	1	1	3	1	1	1	1	1	1	3	1	1	1	1	1	2	0	1	1	1	1	4	5	4	4	6	5	4	5	28	28	4.2	0.83	0.899	0.378		MMSE	5	5	3	5	3	1	1
N79	female	41	16	20.57	MoCA-BJ	1	1	3	1	1	1	1	1	1	3	1	1	1	1	1	2	0	1	1	1	0	3	6	4	4	6	5	3	6	28	28	4.7	0.92	0.958	0		MMSE	5	5	3	4	3	1	1
N80	male	37	16	22.41	MoCA-BJ	1	1	3	1	1	1	1	1	1	3	0	1	1	1	1	2	0	1	1	1	1	4	6	4	4	6	4	4	6	28	28	4.7	0.91	0.948	0		MMSE	5	5	3	5	3	1	1
N81	male	28	16	22.86	MoCA-BJ	1	1	2	1	1	1	1	1	1	3	1	1	1	1	1	2	0	1	1	1	1	4	6	3	4	6	5	4	6	28	28	4.8	0.89	0.951	0.001		MMSE	5	5	3	5	3	1	1
N82	female	34	16	18.32	MoCA-BJ	1	1	3	1	1	1	1	1	1	3	1	1	1	1	1	2	0	1	1	1	1	4	6	4	4	6	5	4	6	29	29	2	0.87	0.947	0		MMSE	5	5	3	4	2	1	1
N83	female	22	16	22.27	MoCA-BJ	1	1	3	1	1	1	1	1	1	3	1	1	1	1	0	1	1	1	1	1	1	5	6	4	3	6	5	5	6	29	29	3.1	0.9	0.966	0		MMSE	5	5	3	5	3	1	1
N84	male	26	16	22.8	MoCA-BJ	1	1	3	1	1	1	1	1	1	3	1	1	1	1	1	2	0	1	0	1	1	3	6	4	4	6	5	3	6	28	29	4.9	0.8	0.99	0		MMSE	5	5	3	5	3	1	1
N85	female	20	16	17.01	MoCA-BJ	1	1	3	1	1	1	1	1	1	3	1	1	1	1	1	2	1	1	1	1	1	5	6	4	4	6	5	5	6	30	30	0.8	0.93	0.953	0		MMSE	5	5	3	5	3	1	1
N86	female	37	16	23.44	MoCA-BJ	1	1	3	1	1	1	1	1	1	3	1	1	1	1	1	2	1	1	1	1	1	5	6	4	4	6	5	5	6	30	30	1.4	0.91	0.959	0		MMSE	5	5	3	5	3	1	1
N87	female	41	16	21	MoCA-BJ	1	1	3	1	1	1	1	1	1	3	1	1	1	1	1	2	1	1	1	1	1	5	6	4	4	6	5	5	6	30	30	2.6	0.82	0.96	0.001		MMSE	5	5	3	5	3	1	1
N88	male	18	12	18.94	MoCA-BJ	1	1	3	1	1	1	1	1	1	3	1	1	1	1	1	2	1	1	1	1	1	5	6	4	4	6	5	5	6	30	30	2.6	0.94	0.956	0		MMSE	5	5	3	5	3	1	1
N89	male	27	16	17.7	MoCA-BJ	1	1	3	1	1	1	1	1	1	3	1	1	1	1	1	2	1	1	1	1	1	5	6	4	4	6	5	5	6	30	30	4.1	0.94	0.98	0		MMSE	5	5	3	4	3	1	1
N90	male	24	16	22.04	MoCA-BJ	0	0	3	1	0	1	1	1	1	0	0	1	1	1	0	1	0	0	1	0	0	1	6	3	2	2	3	1	6	17	18	10.6	0.77	0.963	0.001		MMSE	5	3	3	0	3	1	1
N91	male	32	16	29.4	MoCA-BJ	1	0	2	1	0	1	1	1	1	3	0	1	1	1	1	2	0	0	0	0	0	0	6	2	4	6	3	0	6	21	21	14	0.6	0.95	0.006		MMSE	5	5	3	5	1	1	1
N92	male	24	12	24.49	MoCA-BJ	1	1	3	1	1	1	1	1	0	3	1	1	1	0	0	0	0	0	1	0	0	1	5	4	2	5	5	1	5	22	23	6.5	0.9	0.955	0		MMSE	5	5	3	5	3	1	1
N93	male	37	12	25	MoCA-BJ	0	0	2	1	0	1	1	1	1	3	1	0	1	0	0	0	1	0	1	1	1	4	6	2	1	6	3	4	6	22	23	10.8	0.85	0.97	0		MMSE	5	5	3	5	3	1	1
N94	female	40	9	23.3	MoCA-BJ	0	1	3	1	1	1	1	1	1	3	0	0	1	0	1	1	0	0	0	1	0	1	6	4	2	6	3	1	6	22	23	5.8	0.89	0.96	0		MMSE	5	5	3	5	3	1	1
N95	female	42	9	24.97	MoCA-BJ	1	0	2	1	0	0	1	1	1	3	0	1	1	0	0	0	1	1	1	0	1	4	6	2	2	6	2	4	6	22	23	5.6	0.92	0.971	0		MMSE	5	5	3	5	3	1	1
N96	male	44	12	29.41	MoCA-BJ	0	0	2	1	1	1	1	1	1	3	0	1	0	0	0	0	1	1	0	0	1	3	6	2	0	6	4	3	6	21	22	9.7	0.87	0.954	0		MMSE	5	5	3	3	3	1	1
N97	female	22	16	18.5	MoCA-BJ	1	0	3	1	1	1	1	1	1	3	0	1	1	1	1	2	0	1	0	1	0	2	6	3	4	6	4	2	6	25	25	7.9	0.9	0.97	0		MMSE	5	5	3	4	3	1	1
N98	male	27	9	29.4	MoCA-BJ	1	0	2	1	1	1	1	1	1	2	0	1	1	1	1	2	0	0	0	1	0	1	6	2	4	5	4	1	6	22	23	11.4	0.88	0.96	0.0001		MMSE	5	5	3	5	2	1	1
N99	male	30	16	24	MoCA-BJ	1	0	1	1	1	1	1	1	1	3	0	1	1	1	1	2	0	1	0	1	1	3	6	1	4	6	4	3	6	24	24	7.3	0.087	0.98	0.001		MMSE	5	5	2	5	2	1	1
N100	male	34	9	30.67	MoCA-BJ	1	1	1	1	1	1	1	1	1	0	1	1	1	1	0	1	1	1	1	0	1	4	5	2	3	3	5	4	5	22	23	5.7	0.93	0.99	0		MMSE	4	5	3	0	3	1	1
N101	male	37	16	25.8	MoCA-BJ	0	0	3	1	1	1	1	1	1	3	0	0	1	0	1	1	0	0	1	1	1	3	6	3	2	6	3	3	6	23	24	7.4	0.9	0.96	0		MMSE	5	5	3	5	3	1	1
N102	male	45	16	26.3	MoCA-BJ	0	1	1	1	0	1	1	1	1	3	1	1	1	0	1	1	0	1	1	1	1	4	6	2	2	6	4	4	6	24	24	7.3	0.88	0.95	0.003		MMSE	5	5	2	5	2	1	1
N103	male	39	12	24.8	MoCA-BJ	0	1	1	1	0	1	1	1	1	3	1	0	1	1	1	2	0	1	0	1	1	3	6	2	3	6	3	3	6	23	24	14.5	0.84	0.98	0.001		MMSE	5	5	3	4	3	1	1
N104	male	41	16	24.21	MoCA-BJ	0	1	2	1	1	1	1	1	1	3	0	1	1	1	1	2	0	1	0	1	0	2	6	3	3	6	4	2	6	24	24	12.2	0.87	0.931	0.009		MMSE	5	5	3	5	2	1	1
N105	female	50	12	24.98	MoCA-BJ	1	0	2	1	1	1	1	1	1	3	1	1	1	0	0	0	1	0	1	1	1	4	6	2	2	6	5	4	6	25	26	14.1	0.98	0.968	0.002		MMSE	5	5	3	5	3	1	1
N106	female	34	12	22.06	MoCA-BJ	0	0	2	1	1	1	1	0	1	3	1	1	1	1	0	1	0	1	1	0	0	2	6	2	2	5	5	2	6	22	23	8.1	0.91	0.973	0		MMSE	5	5	3	5	3	1	1
N107	male	44	16	25.41	MoCA-BJ	0	1	3	1	1	1	1	1	1	3	1	0	1	1	0	1	1	0	0	1	1	3	6	4	2	6	4	3	6	25	25	13.7	0.86	0.952	0.004		MMSE	5	5	3	5	3	1	1
N108	male	46	16	25.95	MoCA-BJ	1	1	3	0	1	1	1	1	1	3	1	1	1	1	1	2	0	0	1	1	0	2	6	4	4	6	4	2	6	26	25	13.4	0.77	0.956	0.012		MMSE	5	5	3	5	1	1	1
N109	female	18	16	19.29	MoCA-BJ	1	1	3	0	1	1	1	0	1	3	0	1	1	1	1	2	1	1	0	1	1	4	6	4	4	5	3	4	6	26	26	9.6	0.91	0.96	0		MMSE	5	5	3	5	3	1	1
N110	male	24	16	21.4	MoCA-BJ	1	1	3	1	1	1	1	1	1	3	1	0	1	0	1	1	0	0	1	1	1	3	6	4	3	6	4	3	6	26	26	13	0.92	0.99	0		MMSE	5	5	3	4	3	1	1
N111	male	36	12	22.41	MoCA-BJ	0	1	3	1	0	1	1	1	1	3	1	0	1	1	1	2	0	1	0	1	1	3	6	4	3	6	3	3	6	25	26	7.7	0.91	0.951	0		MMSE	5	5	3	4	2	1	1
N112	male	37	16	30.86	MoCA-BJ	1	0	3	1	0	1	1	0	1	3	1	0	1	1	1	2	0	1	1	1	1	4	6	3	4	5	3	4	6	25	26	10.8	0.9	0.95	0		MMSE	5	5	3	5	2	1	1
N113	male	44	16	25.25	MoCA-BJ	0	1	3	1	1	1	1	1	1	3	1	1	1	0	1	1	0	1	1	0	1	3	6	4	2	6	5	3	6	26	26	11.5	0.93	0.979	0		MMSE	5	5	3	5	3	1	1
N114	male	20	9	23.89	MoCA-BJ	1	0	3	1	1	1	1	1	1	3	1	1	1	1	0	1	0	0	1	1	1	3	6	3	3	6	5	3	6	26	27	9	0.87	0.95	0.001		MMSE	5	5	3	5	2	1	1
N115	male	22	12	26.9	MoCA-BJ	1	1	3	1	1	1	1	1	1	3	1	1	1	1	0	1	0	0	1	1	1	3	5	4	3	6	5	3	5	26	27	12.3	0.81	0.95	0.001		MMSE	5	5	3	5	3	1	1
N116	male	23	9	23.7	MoCA-BJ	1	1	3	1	1	1	1	1	1	3	0	0	1	1	0	1	0	1	1	1	1	4	6	4	3	6	3	4	6	26	27	12.4	0.93	0.99	0		MMSE	5	5	3	4	2	1	1
N117	female	26	16	18.7	MoCA-BJ	1	1	3	1	1	1	1	1	1	3	0	1	1	0	0	0	0	1	1	1	1	4	6	4	2	6	4	4	6	26	27	9	0.72	0.95	0.032		MMSE	5	5	3	5	3	1	1
N118	male	29	16	24.86	MoCA-BJ	1	1	3	1	1	1	1	1	1	3	0	0	1	1	1	2	0	1	1	1	1	4	6	4	4	6	3	4	6	27	27	14	0.85	0.97	0.019		MMSE	5	5	3	5	3	1	1
N119	male	30	12	23.88	MoCA-BJ	1	1	3	1	1	1	1	1	1	3	0	1	1	1	1	2	0	0	1	0	1	2	6	4	4	6	4	2	6	26	27	9.9	0.87	0.95	0.001		MMSE	5	5	3	5	3	1	1
N120	male	32	12	25.02	MoCA-BJ	1	0	3	1	0	1	1	1	1	3	1	1	1	1	1	2	0	1	1	0	1	1	6	3	4	6	4	1	6	24	25	5.3	0.92	0.95	0		MMSE	5	5	3	5	3	1	1
N121	female	36	12	29.3	MoCA-BJ	0	0	3	1	1	1	1	1	1	2	1	1	1	0	1	1	0	1	1	1	1	4	6	3	2	5	5	4	6	25	26	8	0.81	0.94	0.001		MMSE	5	5	3	3	3	1	1
N122	male	43	16	23.24	MoCA-BJ	1	1	3	1	1	1	1	1	1	3	0	0	1	1	1	2	1	1	1	0	1	4	6	4	4	6	3	4	6	27	27	13.6	0.86	0.94	0.005		MMSE	5	5	3	4	2	1	1
N123	male	24	16	19	MoCA-BJ	1	1	3	1	1	1	1	0	1	3	1	0	1	1	1	2	1	1	1	1	1	5	6	4	4	5	4	5	6	28	28	14.1	0.879	0.96	0.003		MMSE	5	5	3	4	2	1	1
N124	male	29	16	26.3	MoCA-BJ	1	1	3	1	1	1	1	1	1	3	1	1	1	1	1	2	0	1	1	0	1	3	6	4	4	6	5	3	6	28	28	9.7	0.86	0.98	0.001		MMSE	5	5	3	5	3	1	1
N125	female	34	12	25.7	MoCA-BJ	1	0	3	1	1	1	0	1	1	3	1	1	1	1	0	1	1	1	1	1	1	5	6	3	3	5	5	5	6	27	28	6.8	0.89	0.98	0.002		MMSE	5	5	3	4	2	1	1
N126	male	37	16	25.74	MoCA-BJ	1	1	3	1	1	1	1	1	1	3	0	0	1	1	1	2	1	1	1	1	1	5	6	4	4	6	3	5	6	28	28	11.5	0.79	0.96	0.002		MMSE	5	5	3	5	3	1	1
N127	male	37	12	25.65	MoCA-BJ	1	1	3	1	1	1	1	1	1	2	0	1	1	1	1	2	1	1	0	1	1	4	6	4	4	5	4	4	6	27	28	13.7	0.89	0.959	0		MMSE	5	5	3	3	3	1	1
N128	male	39	16	25.56	MoCA-BJ	0	1	3	1	1	1	1	1	1	3	1	1	1	0	1	1	1	1	0	1	1	4	6	4	2	6	5	4	6	27	28	10.1	0.81	0.959	0.009		MMSE	5	5	3	5	3	1	1
N129	male	41	16	28.4	MoCA-BJ	1	1	2	1	1	1	1	1	1	3	0	1	1	1	1	2	0	1	1	1	1	4	6	3	4	6	4	4	6	27	28	13.7	0.85	0.95	0.006		MMSE	5	5	3	5	3	1	1
N130	male	46	16	30.07	MoCA-BJ	1	1	3	1	1	1	1	1	1	3	0	1	1	1	1	2	0	1	1	1	1	4	6	4	4	6	4	4	6	28	28	5.4	0.89	0.98	0		MMSE	5	5	3	5	1	1	1
N131	male	23	16	25.56	MoCA-BJ	1	1	3	1	1	1	1	1	1	3	1	1	1	1	1	2	1	1	1	1	1	5	6	4	4	6	5	5	6	30	30	10.4	0.87	0.957	0.001		MMSE	5	5	3	4	2	1	1
N132	female	25	16	22.95	MoCA-BJ	1	1	3	1	1	1	1	0	1	3	1	1	1	1	1	2	1	1	1	1	1	5	6	4	4	5	5	5	6	29	29	7.4	0.93	0.97	0		MMSE	5	5	3	5	3	1	1
N133	male	33	12	26.1	MoCA-BJ	1	0	3	1	1	1	1	1	1	3	1	1	1	1	0	1	1	1	1	0	1	4	6	3	3	6	5	4	6	27	28	14.5	0.91	0.96	0		MMSE	5	5	3	5	3	1	1
N134	female	34	16	17.97	MoCA-BJ	1	1	3	1	1	1	1	1	1	3	1	1	1	1	0	1	1	1	1	1	1	5	6	4	3	6	5	5	6	29	29	9.4	0.87	0.966	0.006		MMSE	5	5	3	5	3	1	1
N135	male	35	16	25.87	MoCA-BJ	1	1	3	1	1	1	1	1	1	3	0	1	1	1	1	2	1	1	1	1	1	5	6	4	4	6	4	5	6	29	29	12.2	0.85	0.953	0.0002		MMSE	5	5	3	5	3	1	1
N136	male	26	16	24.5	MoCA-BJ	1	1	3	1	1	1	1	1	1	3	0	1	1	1	1	2	0	1	1	1	1	4	6	4	4	6	4	4	6	28	28	5.4	0.9	0.98	0		MMSE	5	5	3	5	1	1	1
N137	female	37	9	19.53	MoCA-BJ	1	0	3	1	1	1	1	1	0	3	1	1	1	1	1	2	1	1	1	1	1	5	6	3	4	5	5	5	6	28	29	7.5	0.916	0.971	0		MMSE	5	5	3	5	3	1	1
N138	female	24	16	21.19	MoCA-BJ	0	0	3	1	1	1	1	1	1	3	1	1	1	1	1	2	1	1	1	1	1	5	6	3	3	6	5	5	6	28	30	9.1	0.93	0.961	0		MMSE	5	5	3	5	3	1	1
N139	male	32	16	25.54	MoCA-BJ	1	1	3	1	1	1	1	1	1	3	1	1	1	1	1	2	1	1	1	1	1	5	6	4	4	6	5	5	6	30	30	9.7	0.85	0.95	0.003		MMSE	5	5	3	5	3	1	1
N140	male	32	16	27.5	MoCA-BJ	1	1	3	1	1	1	1	1	1	3	1	1	1	1	1	2	1	1	1	1	1	5	6	4	4	6	5	5	6	30	30	13.4	0.83	0.94	0.007		MMSE	5	5	3	5	2	1	1
N141	female	49	6	25.3	MoCA-BJ	0	0	2	1	0	1	1	0	1	3	0	0	1	0	0	0	0	0	1	0	1	2	6	2	1	5	2	2	6	18	19	28.2	0.8	0.949	0.225		MMSE	5	5	3	4	2	1	1
N142	female	32	9	33.46	MoCA-BJ	1	1	2	0	0	0	0	1	0	3	0	0	0	1	0	1	1	0	1	1	1	4	6	3	2	4	0	4	6	19	20	20.3	0.75	0.947	0.019		MMSE	5	5	3	5	2	1	1
N143	male	30	16	24.06	MoCA-BJ	1	1	3	1	0	1	0	1	1	2	1	0	1	0	0	0	1	0	1	0	1	3	6	4	2	4	3	3	6	22	22	19.4	0.84	0.955	0.001		MMSE	5	5	3	4	2	1	1
N144	male	32	9	21.6	MoCA-BJ	1	0	2	1	0	1	1	1	1	1	0	1	1	1	0	1	0	0	0	0	1	1	6	2	3	4	3	1	6	19	20	21.1	0.92	0.97	0		MMSE	5	5	2	5	3	1	1
N145	male	35	12	25.34	MoCA-BJ	0	0	2	1	1	1	0	1	1	3	0	0	1	0	0	0	1	0	1	0	1	3	6	2	1	5	3	3	6	20	21	21	0.77	0.93	0.035		MMSE	5	5	3	5	3	1	1
N146	female	38	12	22.86	MoCA-BJ	1	0	1	1	1	1	1	1	1	3	1	1	1	1	1	2	0	0	0	0	0	0	6	1	4	6	5	0	6	22	22	18.3	0.83	0.95	0.011		MMSE	5	5	3	3	2	1	1
N147	female	54	16	23.5	MoCA-BJ	0	0	3	1	1	1	1	1	1	1	0	1	1	0	1	1	0	1	1	1	1	4	6	3	2	4	4	4	6	23	23	28.6	0.82	0.94	0.05		MMSE	5	5	3	5	3	1	1
N148	female	55	12	30.85	MoCA-BJ	0	0	3	1	1	1	1	1	1	3	0	0	1	1	0	1	0	0	1	0	1	2	6	3	2	6	3	2	6	22	23	19.7	0.051	0.918	0.138		MMSE	5	5	3	4	3	1	1
N149	male	25	9	22	MoCA-BJ	1	0	2	1	1	0	1	1	1	3	0	1	1	1	0	1	0	1	1	0	1	3	6	2	3	6	3	3	6	23	24	22.9	0.8	0.94	0.052		MMSE	5	5	3	4	1	1	1
N150	male	29	12	29.05	MoCA-BJ	1	1	3	1	1	1	1	1	1	3	0	1	1	0	0	0	0	0	0	0	1	1	6	4	2	6	4	1	6	23	24	18.2	0.82	0.94	0.02		MMSE	5	5	3	4	3	1	1
N151	female	31	12	23.05	MoCA-BJ	0	0	1	1	1	1	1	1	1	3	1	1	1	0	0	0	1	0	1	1	1	4	6	1	1	6	5	4	6	23	24	19.5	0.9	0.961	0		MMSE	5	5	3	5	3	1	1
N152	male	33	16	26.57	MoCA-BJ	1	1	3	1	1	1	1	1	0	3	0	0	1	1	1	2	0	1	0	1	0	2	6	4	4	5	3	2	6	24	24	16	0.74	0.965	0.221		MMSE	5	5	3	4	3	1	1
N153	male	33	16	26.64	MoCA-BJ	1	1	2	1	0	1	1	1	1	3	1	1	1	0	0	0	0	0	1	1	1	3	6	3	2	6	4	3	6	24	24	16.8	0.81	0.934	0.009		MMSE	5	5	3	3	1	1	1
N154	male	34	16	24.91	MoCA-BJ	1	0	3	1	1	1	1	1	1	3	0	0	1	1	1	2	0	0	0	1	1	2	6	3	4	6	3	2	6	24	24	19.8	0.91	0.951	0		MMSE	4	5	3	4	1	1	1
N155	male	39	12	27.4	MoCA-BJ	1	0	3	1	1	1	1	1	1	3	0	0	1	1	0	1	0	1	1	0	1	3	5	3	3	6	3	3	5	23	24	26.8	0.75	0.93	0.148		MMSE	5	5	3	5	3	1	1
N156	male	40	12	23.88	MoCA-BJ	1	1	3	1	1	1	1	1	1	3	1	0	1	0	0	0	0	0	0	1	1	2	6	4	2	6	4	2	6	24	24	16.5	0.85	0.94	0.003		MMSE	5	5	3	4	3	1	1
N157	female	48	16	26.95	MoCA-BJ	0	1	2	1	0	1	1	1	1	3	0	0	1	0	0	1	1	1	1	1	1	5	6	3	2	6	2	5	6	23	24	28.7	0.77	0.951	0.011		MMSE	5	5	3	4	1	1	1
N158	female	55	16	27.59	MoCA-BJ	1	1	3	1	0	1	1	1	1	3	0	1	1	0	1	1	0	0	1	0	1	2	6	4	3	6	3	2	6	24	24	16.9	0.77	0.94	0.024		MMSE	5	5	3	5	2	1	1
N159	male	35	9	25.95	MoCA-BJ	1	0	2	1	0	1	1	1	1	3	1	0	1	1	1	2	0	1	0	0	1	2	6	2	4	6	3	2	6	23	24	21.3	0.86	0.952	0.148		MMSE	5	5	3	4	2	1	1
N160	male	20	16	25.03	MoCA-BJ	1	0	1	1	1	1	1	1	1	3	1	0	1	1	1	2	0	1	1	1	1	4	6	1	4	6	4	4	6	25	25	22.5	0.87	0.961	0		MMSE	5	5	3	5	2	1	1
N161	male	38	16	25.1	MoCA-BJ	1	0	3	1	1	1	1	1	1	3	0	0	1	1	1	2	0	0	1	1	1	3	6	3	4	6	3	3	6	25	25	16.1	0.87	0.96	0.002		MMSE	5	5	3	5	3	1	1
N162	male	38	16	25.1	MoCA-BJ	1	0	3	1	1	1	1	1	1	3	0	0	1	1	1	2	0	0	1	1	1	3	6	3	4	6	3	3	6	25	25	16.1	0.87	0.96	0.002		MMSE	5	5	3	5	2	1	1
N163	female	48	9	28.89	MoCA-BJ	0	0	3	1	1	1	1	1	1	3	0	1	1	0	0	0	1	0	1	1	0	3	6	3	1	6	4	3	6	23	24	21.9	0.88	0.936	0.003		MMSE	4	5	3	5	2	1	1
N164	male	49	12	26.73	MoCA-BJ	1	1	3	1	0	1	1	0	1	3	1	1	1	1	0	1	0	1	1	0	1	3	5	4	3	5	4	3	5	24	25	27.1	0.81	0.948	0.005		MMSE	5	5	3	3	2	1	1
N165	male	53	12	23.23	MoCA-BJ	1	1	3	1	0	1	1	1	1	3	0	0	1	1	1	2	1	0	1	0	0	2	6	4	4	6	2	2	6	24	25	27.8	0.79	0.93	0.0038		MMSE	5	5	3	4	3	1	1
N166	female	18	16	18.36	MoCA-BJ	1	1	1	0	1	1	1	1	1	3	1	1	1	1	0	1	0	1	1	1	1	4	6	2	3	6	4	4	6	25	26	15.6	0.72	0.879	0.598		MMSE	5	5	3	5	3	1	1
N167	male	32	16	24.02	MoCA-BJ	1	0	3	1	0	1	1	1	1	3	0	1	1	1	1	2	0	1	1	1	1	4	6	3	4	6	3	4	6	26	26	16.1	0.82	0.936	0.024		MMSE	5	5	3	4	3	1	1
N168	male	39	16	27.2	MoCA-BJ	1	1	3	1	1	1	1	1	1	3	0	0	1	1	0	1	0	1	1	1	1	4	6	4	3	6	3	4	6	26	26	28.9	0.76	0.94	0.052		MMSE	5	5	3	1	3	1	1
N169	male	40	16	29.76	MoCA-BJ	1	1	3	1	0	1	1	1	1	1	1	0	1	1	1	2	1	1	1	1	1	5	6	4	4	4	3	5	6	26	26	21.7	0.82	0.97	0.006		MMSE	5	5	3	4	2	1	1
N170	male	18	16	22.53	MoCA-BJ	1	1	3	1	1	1	1	1	1	3	0	1	1	1	0	1	0	1	1	1	1	4	6	4	3	6	4	4	6	27	27	26.2	0.83	0.954	0.009		MMSE	5	5	3	5	1	1	1
N171	male	18	16	23.19	MoCA-BJ	1	1	3	1	1	1	1	1	1	3	0	1	1	1	0	1	0	1	1	1	1	4	6	4	3	6	4	4	6	27	27	26.2	0.83	0.954	0.009		MMSE	5	5	3	5	3	1	1
N172	male	18	16	16.33	MoCA-BJ	1	1	3	1	1	1	1	1	1	3	0	0	1	1	0	1	0	1	1	1	1	4	6	4	3	6	3	4	6	26	27	29.4	0.74	0.95	0.038		MMSE	5	5	3	5	3	1	1
N173	male	19	12	18.37	MoCA-BJ	1	1	3	1	1	1	1	1	0	3	0	1	1	1	0	1	1	1	1	1	1	5	6	4	3	5	4	5	6	27	27	22.3	0.73	0.95	0.122		MMSE	5	5	3	1	3	1	1
N174	male	28	16	27.8	MoCA-BJ	1	0	3	1	1	1	1	1	1	1	1	1	1	0	0	0	1	1	1	1	1	5	6	3	2	6	5	5	6	27	26	25	0.88	0.93	0.015		MMSE	5	5	3	5	2	1	1
N175	male	30	16	28.09	MoCA-BJ	1	1	3	1	1	1	1	1	1	3	0	1	1	0	1	1	0	1	1	0	1	3	6	4	3	6	4	3	6	26	27	28.5	0.61	0.97	0.033		MMSE	5	5	3	5	3	1	1
N176	male	34	12	24.93	MoCA-BJ	1	1	2	1	1	1	1	1	1	3	1	1	1	0	1	1	0	0	1	1	1	3	6	3	3	6	5	3	6	26	27	18.8	0.85	0.959	0.004		MMSE	5	5	3	5	3	1	1
N177	male	35	16	27.8	MoCA-BJ	1	0	3	1	1	1	1	1	1	3	0	1	1	1	1	2	1	1	1	0	1	4	6	3	4	6	4	4	6	27	27	15	0.75	0.91	0.237		MMSE	5	5	3	5	2	1	1
N178	male	36	16	22.5	MoCA-BJ	1	1	3	1	1	1	1	1	1	3	0	1	1	1	1	2	0	1	1	0	1	3	6	4	4	6	4	3	6	27	27	21.6	0.81	0.94	0.034		MMSE	5	5	3	4	2	1	1
N179	male	40	16	25.98	MoCA-BJ	1	1	2	1	1	1	1	1	1	3	1	1	1	1	0	1	0	1	1	1	1	4	6	3	3	6	5	4	6	27	27	26.6	0.8	0.956	0.032		MMSE	5	5	3	5	3	1	1
N180	female	51	16	21.48	MoCA-BJ	1	1	2	1	0	1	1	1	1	3	1	0	1	1	1	2	1	1	1	1	1	5	6	3	4	6	3	5	6	27	27	21.8	0.84	0.96	0.006		MMSE	5	5	3	4	2	1	1
N181	male	19	16	29.4	MoCA-BJ	1	1	3	1	1	1	1	1	1	3	1	1	1	1	1	2	0	1	0	1	1	3	6	4	4	6	5	3	6	28	28	25	0.71	0.96	0.04		MMSE	5	5	3	5	3	1	1
N182	male	40	16	22.5	MoCA-BJ	1	1	3	1	1	1	1	1	1	3	0	1	1	1	1	2	0	1	1	1	0	3	6	4	4	6	4	3	6	27	28	22.8	0.9	0.98	0		MMSE	5	5	3	3	3	1	1
N183	female	45	12	27.66	MoCA-BJ	0	0	3	1	1	1	1	0	1	2	1	1	1	1	1	2	1	1	1	1	1	5	6	3	3	4	5	5	6	26	27	15	0.81	0.965	0.009		MMSE	5	5	3	5	3	1	1
N184	male	48	16	28	MoCA-BJ	1	1	3	1	1	1	1	1	1	3	1	0	1	1	1	2	0	1	1	1	1	4	6	4	4	6	4	4	6	28	28	24.4	0.87	0.97	0.001		MMSE	5	5	3	5	3	1	1
N185	male	29	16	28.4	MoCA-BJ	1	1	3	1	1	1	1	1	1	3	1	1	1	1	1	2	0	1	1	1	1	4	6	4	4	6	5	4	6	29	29	15.7	0.86	0.948	0.007		MMSE	5	5	3	4	2	1	1
N186	male	31	16	26.57	MoCA-BJ	1	1	3	1	1	1	1	1	1	3	1	1	1	1	1	2	0	1	1	1	1	4	6	4	4	6	5	4	6	29	29	23.1	0.87	0.96	0.002		MMSE	5	5	3	5	3	1	1
N187	male	32	12	22.6	MoCA-BJ	1	1	3	1	1	1	1	1	0	3	1	1	1	1	0	1	1	1	1	1	1	5	6	4	3	5	5	5	6	28	29	15.4	0.88	0.955	0.001		MMSE	5	5	3	5	3	1	1
N188	male	22	16	30.07	MoCA-BJ	1	1	3	1	1	1	1	1	1	3	1	1	1	1	1	2	1	1	1	1	1	5	6	4	4	6	5	5	6	30	30	25	0.79	0.942	0.017		MMSE	5	5	3	5	3	1	1
N189	male	35	12	26.3	MoCA-BJ	1	1	3	1	1	1	1	1	1	3	0	1	1	1	1	2	1	1	1	1	1	5	6	4	4	6	4	5	6	29	30	19.9	0.86	0.94	0.002		MMSE	5	5	3	5	3	1	1
N190	male	40	16	27.68	MoCA-BJ	1	1	3	1	1	1	1	1	1	3	1	1	1	1	1	2	1	1	1	1	1	5	6	4	4	6	5	5	6	30	30	23.7	0.82	0.952	0.147		MMSE	4	5	3	5	3	1	1
N191	male	47	16	29.4	MoCA-BJ	0	0	1	1	0	1	1	0	1	3	0	1	1	1	0	1	0	0	0	0	1	1	5	1	2	5	3	1	5	17	17	68.9	0.48	0.9	0.381		MMSE	5	5	3	3	2	1	1
N192	male	33	12	31.1	MoCA-BJ	0	0	0	1	0	1	1	1	1	2	1	1	1	0	0	0	0	0	1	0	1	2	6	0	1	5	4	2	6	18	19	70.7	0.55	0.9	0.388		MMSE	5	5	3	3	3	1	1
N193	female	52	9	24.46	MoCA-BJ	0	0	1	1	1	1	1	1	0	2	0	1	1	0	0	0	0	0	0	0	1	1	6	1	1	4	4	1	6	17	18	32.8	0.83	0.944	0.014		MMSE	5	5	3	5	2	1	1
N194	male	31	12	25.71	MoCA-BJ	0	0	1	0	0	1	1	1	1	3	1	1	1	1	1	2	0	0	0	0	0	0	6	1	3	6	3	0	6	19	20	38.6	0.75	0.941	0.135		MMSE	5	5	3	5	3	1	1
N195	male	39	16	24.5	MoCA-BJ	0	1	2	1	1	1	1	1	1	3	0	1	1	0	0	0	0	0	0	0	1	1	6	3	1	6	4	1	6	21	21	83.4	0.79	0.97	0.025		MMSE	4	5	3	4	3	1	1
N196	male	47	12	19.8	MoCA-BJ	0	0	1	1	0	1	1	1	1	3	1	1	1	0	0	0	1	1	0	1	0	3	5	1	1	6	4	3	5	20	21	47.5	0.71	0.93	0.19		MMSE	5	5	3	2	1	1	1
N197	female	54	9	30.3	MoCA-BJ	0	0	1	0	0	1	1	1	1	2	1	0	1	0	0	0	1	0	1	1	1	4	6	1	1	5	2	4	6	19	20	35.6	0.81	0.92	0.05		MMSE	4	5	3	5	3	1	1
N198	male	37	9	29.7	MoCA-BJ	1	0	2	1	0	1	1	1	1	3	0	1	1	0	0	0	0	0	1	0	1	2	5	2	2	6	3	2	5	20	21	75	0.6	0.86	0.616		MMSE	5	5	3	3	3	1	1
N199	female	35	9	24.03	MoCA-BJ	0	0	0	1	1	1	1	1	1	2	0	0	1	1	0	1	0	1	1	1	1	4	6	0	2	5	3	4	6	20	21	34.5	0.89	0.943	0.006		MMSE	5	5	3	5	1	1	1
N200	female	47	9	29.3	MoCA-BJ	1	0	1	1	0	1	1	1	1	3	1	1	1	0	0	0	0	0	1	0	1	2	6	1	2	6	4	2	6	21	22	65.3	0.77	0.94	0.198		MMSE	5	5	3	4	1	1	1
N201	male	31	12	35.9	MoCA-BJ	0	0	3	0	1	1	1	0	1	3	1	1	1	0	0	0	1	0	0	1	1	3	6	3	1	5	4	3	6	22	23	103.7	0.55	0.88	0.486		MMSE	5	5	3	3	3	1	1
N202	female	41	6	35.9	MoCA-BJ	1	0	1	0	0	1	1	1	1	2	0	1	1	0	0	0	1	1	1	1	1	5	6	1	2	5	3	5	6	22	23	83.8	0.55	0.88	0.52		MMSE	5	5	3	5	2	1	1
N203	male	44	9	26.93	MoCA-BJ	1	0	1	1	0	1	1	1	1	3	0	1	1	1	0	1	1	1	0	0	1	3	6	1	3	6	3	3	6	22	23	62.3	0.75	0.933	0.299		MMSE	5	5	3	5	3	1	1
N204	male	25	16	24.4	MoCA-BJ	1	1	3	1	1	1	1	1	1	3	1	1	1	1	0	1	0	0	0	0	0	0	6	4	3	6	5	0	6	24	24	31.9	0.86	0.98	0.001		MMSE	4	5	3	5	3	1	1
N205	male	26	16	27.41	MoCA-BJ	1	0	1	1	1	1	1	1	1	3	1	1	1	1	1	2	0	1	1	0	1	3	5	1	4	6	5	3	5	24	24	81.4	0.73	0.917	0.318		MMSE	5	5	3	5	2	1	1
N206	male	31	16	29.05	MoCA-BJ	1	0	2	1	1	1	1	1	1	3	0	0	1	1	1	2	0	1	1	0	1	3	6	2	4	6	3	3	6	24	24	74.3	0.61	0.65	0.704		MMSE	5	5	3	5	2	1	1
N207	male	22	16	31.12	MoCA-BJ	1	1	3	1	1	1	1	1	1	3	1	1	1	1	1	2	0	0	1	1	1	3	6	4	4	6	5	3	6	28	28	56.3	0.77	0.93	0.154		MMSE	5	5	3	4	3	1	1
N208	male	26	16	24.49	MoCA-BJ	0	1	2	1	1	1	1	1	1	3	1	1	1	1	1	2	0	1	1	0	1	3	6	3	3	6	5	3	6	26	26	44.2	0.81	0.941	0.035		MMSE	5	5	3	5	3	1	1
N209	male	24	16	21.3	MoCA-BJ	1	1	2	1	1	1	1	1	1	3	1	0	1	0	1	1	1	0	1	1	1	4	6	3	3	6	4	4	6	26	26	45.4	0.82	0.949	0.028		MMSE	5	5	3	5	3	1	1
N210	female	31	16	26.71	MoCA-BJ	1	1	2	1	1	1	1	1	0	3	0	1	1	1	0	1	1	1	1	1	0	4	6	3	3	5	4	4	6	25	25	44.7	0.739	0.942	0.039		MMSE	5	5	3	5	1	1	1
N211	male	34	16	24.62	MoCA-BJ	0	1	3	1	1	1	1	1	1	3	0	1	1	1	1	2	0	0	0	1	1	2	6	4	3	6	4	2	6	25	25	75.5	0.64	0.91	0.287		MMSE	5	5	3	5	3	1	1
N212	male	38	16	33.8	MoCA-BJ	1	0	2	1	1	1	1	1	1	3	1	0	1	0	0	0	1	1	1	1	1	5	6	2	2	6	4	5	6	25	25	68.3	0.6	0.77	0.717		MMSE	5	5	3	5	3	1	1
N213	female	42	12	19.53	MoCA-BJ	1	0	2	1	1	1	1	1	0	3	1	1	1	1	0	1	1	0	0	0	1	2	6	2	3	5	5	2	6	23	24	44.5	0.76	0.939	0.052		MMSE	5	5	3	4	2	1	1
N214	female	43	9	23.24	MoCA-BJ	1	0	2	1	1	1	1	1	1	3	0	0	1	1	0	1	1	1	0	1	1	4	6	2	3	6	3	4	6	24	25	45.4	0.78	0.968	0.019		MMSE	5	5	3	4	2	1	1
N215	male	49	16	27.4	MoCA-BJ	0	1	3	1	0	1	1	1	1	3	1	1	1	0	1	1	0	0	1	1	1	3	6	4	2	6	4	3	6	25	25	65.1	0.57	0.95	0.1		MMSE	5	5	3	5	2	1	1
N216	female	50	16	26.4	MoCA-BJ	1	0	2	1	1	1	1	1	1	3	0	1	1	1	0	1	1	0	1	1	1	4	6	2	3	6	4	4	6	25	25	53.6	0.8	0.92	0.212		MMSE	5	5	3	4	3	1	1
N217	female	51	16	25.71	MoCA-BJ	1	0	3	1	0	1	1	1	1	3	1	0	1	0	1	1	1	0	1	1	1	4	6	3	3	6	3	4	6	25	25	36	0.76	0.933	0.015		MMSE	5	5	3	5	3	1	1
N218	male	20	16	19.03	MoCA-BJ	1	1	1	1	1	1	1	1	1	3	1	1	1	1	1	2	1	1	0	0	1	3	6	2	4	6	5	3	6	26	26	56	0.71	0.946	0.09		MMSE	5	5	3	5	1	1	1
N219	male	22	12	28.7	MoCA-BJ	1	0	2	1	1	1	1	1	1	3	0	1	1	0	0	0	1	1	1	1	1	5	6	2	2	6	4	5	6	25	26	54.9	0.6	0.9	0.34		MMSE	5	5	3	5	2	1	1
N220	male	32	12	23.88	MoCA-BJ	1	1	3	1	1	1	1	1	1	3	1	1	1	0	0	0	1	0	0	1	1	3	6	4	2	5	5	3	6	25	26	40	0.62	0.922	0.138		MMSE	5	5	3	4	2	1	1
N221	female	36	12	24.01	MoCA-BJ	1	0	3	1	1	1	1	1	1	3	0	0	1	0	1	1	1	1	1	0	1	4	6	3	3	6	3	4	6	25	26	32.9	0.86	0.96	0.003		MMSE	5	5	3	4	2	1	1
N222	male	21	16	32.8	MoCA-BJ	1	1	2	1	1	1	1	1	1	3	1	1	1	1	1	2	1	0	1	1	1	4	6	3	4	6	5	4	6	28	28	82.7	0.71	0.94	0.191		MMSE	5	5	3	5	2	1	1
N223	male	22	16	25.65	MoCA-BJ	1	1	2	1	1	1	1	1	1	3	0	1	1	1	1	2	0	1	1	1	1	4	6	3	4	6	4	4	6	27	27	53.9	0.6	0.89	0.378		MMSE	5	5	3	5	3	1	1
N224	male	26	16	20.76	MoCA-BJ	1	1	2	1	1	1	1	1	1	3	0	1	1	1	1	2	1	0	1	1	1	4	6	3	4	6	4	4	6	27	27	34.4	0.87	0.98	0		MMSE	5	5	3	4	2	1	1
N225	male	26	16	32.1	MoCA-BJ	1	0	3	1	1	1	1	0	1	3	0	1	1	1	1	2	1	1	1	1	1	5	6	3	4	4	4	5	6	26	27	46.1	0.84	0.97	0.004		MMSE	5	5	3	5	3	1	1
N226	male	20	9	28.69	MoCA-BJ	1	0	2	1	0	1	1	1	1	3	1	1	1	1	0	1	1	1	1	1	1	5	6	2	4	6	4	5	6	27	28	32.5	0.67	0.91	0.149		MMSE	5	5	3	5	3	1	1
N227	male	27	16	24.82	MoCA-BJ	1	1	3	1	1	1	1	1	1	3	0	1	1	1	1	2	0	1	1	1	1	4	6	4	4	6	4	4	6	28	28	62.9	0.57	0.86	0.612		MMSE	5	5	3	4	2	1	1
N228	male	23	16	29.3	MoCA-BJ	1	0	2	1	1	1	1	1	1	3	1	1	1	1	1	2	1	1	1	1	1	5	6	2	4	6	5	5	6	28	28	88.7	0.66	0.919	0.194		MMSE	5	5	3	5	3	1	1
N229	male	38	16	36.73	MoCA-BJ	1	0	3	1	1	1	1	1	1	3	1	1	1	1	0	1	1	1	1	1	1	5	6	3	3	6	5	5	6	28	28	91.1	0.58	0.829	0.725		MMSE	5	5	3	5	3	1	1
N230	male	43	16	27.48	MoCA-BJ	1	1	3	1	1	1	1	1	1	3	1	1	1	0	0	0	1	1	1	1	1	5	6	4	2	6	5	5	6	28	28	46.2	0.72	0.943	0.111		MMSE	5	5	3	5	3	1	1
N231	male	32	16	25.5	MoCA-BJ	1	0	3	1	1	1	1	1	1	3	0	1	1	1	1	2	1	1	1	1	1	5	6	3	3	6	4	5	6	27	28	33.8	0.83	0.93	0.065		MMSE	5	5	3	4	3	1	1
N232	male	19	16	21.97	MoCA-BJ	1	1	3	1	1	1	1	1	1	3	0	1	1	1	1	2	1	1	1	1	1	5	6	4	4	6	4	5	6	29	29	55.9	0.8	0.953	0.015		MMSE	5	5	3	5	3	1	1
N233	male	20	16	17.7	MoCA-BJ	1	1	3	1	1	1	1	1	1	3	1	1	1	0	1	1	1	1	1	1	1	5	6	4	3	6	5	5	6	29	29	71.1	0.84	0.97	0.004		MMSE	5	5	3	5	3	1	1
N234	male	27	16	25.47	MoCA-BJ	1	1	3	1	1	1	1	1	1	3	1	1	1	1	1	2	0	1	1	1	1	4	6	4	4	6	5	4	6	29	29	47.7	0.65	0.944	0.081		MMSE	5	5	3	5	3	1	1
N235	male	22	16	22.13	MoCA-BJ	1	1	3	1	1	1	1	1	1	3	1	1	1	1	1	2	0	1	1	1	1	4	6	4	4	6	5	4	6	29	29	47.3	0.82	0.944	0.077		MMSE	5	5	3	5	3	1	1
N236	male	24	16	30.2	MoCA-BJ	1	1	3	1	1	1	1	1	1	3	1	1	1	1	1	2	0	1	1	1	1	4	6	4	4	6	5	4	6	29	29	63.9	0.83	0.96	0.002		MMSE	5	5	3	5	3	1	1
N237	female	27	16	18.82	MoCA-BJ	1	1	3	1	1	1	1	1	1	3	0	1	1	1	1	2	1	1	1	1	1	5	6	4	4	6	4	5	6	29	29	43.1	0.88	0.954	0.202		MMSE	5	5	3	5	3	1	1
N238	male	31	16	28.37	MoCA-BJ	1	1	2	1	1	1	1	1	1	3	1	1	1	1	1	2	1	1	1	1	1	5	6	3	4	6	5	5	6	29	29	52.4	0.71	0.943	0.102		MMSE	5	5	3	5	2	1	1
N239	male	23	16	25.5	MoCA-BJ	1	1	3	1	1	1	1	1	1	3	1	1	1	1	1	2	1	1	1	1	1	5	6	4	4	6	5	5	6	30	30	58.1	0.8	0.97	0.041		MMSE	5	5	3	5	3	1	1
N240	male	29	12	20.72	MoCA-BJ	1	1	3	1	1	1	1	1	1	3	1	1	1	1	0	1	1	1	1	1	1	5	6	4	3	6	5	5	6	29	30	30.6	0.77	0.959	0.011		MMSE	5	5	3	5	3	1	1
N241	male	33	12	22.76	MoCA-BJ	1	1	3	1	1	1	1	1	1	3	1	1	1	1	1	2	1	1	1	0	1	4	6	4	4	6	5	4	6	29	30	41.7	0.79	0.929	0.142		MMSE	5	5	3	3	5	1	1
[truncated: 53 more columns]
